# Supplementary material for: TP53 Mutations in AML Patients Are Associated with Dismal Clinical Outcome Irrespective of Frontline Induction Regimen and Allogeneic Hematopoietic Cell Transplantation
Source: Cancers (Basel). 2023 Jun 16;15(12):3210. doi: 10.3390/cancers15123210 (PMC10296444; doi:10.3390/cancers15123210)
Supplement: Supplementary file 1 [file cancers-15-03210-s001.zip]

Archive with 1 entries (1 files):
- cancers-2404828-supplementary.pdf
